# Supplementary material for: Exploring the Subcellular Localization of Monascus Pigments Biosynthases: Preliminary Unraveling of the Compartmentalization Mechanism
Source: J Fungi (Basel). 2024 May 24;10(6):375. doi: 10.3390/jof10060375 (PMC11205011; doi:10.3390/jof10060375)
Supplement: Supplementary file 1 [file jof-10-00375-s001.zip]

Archive with 1 entries (1 files):
- jof-3006497-supplementary.pdf
